# Supplementary material for: Day length may make geographical difference in body size and proportions: An ecological analysis of Japanese children and adolescents
Source: PLoS One. 2019 Jan 22;14(1):e0210265. doi: 10.1371/journal.pone.0210265 (PMC6342304; doi:10.1371/journal.pone.0210265)
Supplement: S4 Table — (XLS) [file pone.0210265.s005.xls]

## Sheet: SOLA
Population-weighted mean climatic values derived from mesh climatic data for each prefecture
Monthly mean solar radiation (MJ/m2/day)																Year	Basic statistics		-3	11.0126		Section	Frequency	Cumulative %
		Jan	Feb	Mar	Apr	May	Jun	Jul	Aug	Sep	Oct	Nov	Dec	Year					-2.5	11.3066		<-3σ	0	0
1	Hokkaido	5.9	9.1	13	15.8	17.9	18.4	16.9	15.3	12.6	9.4	5.9	4.8	12.1		Mean	12.7766		-2	11.6006		-3σ--2.5σ	0	0
2	Aomori	5.9	8.4	12.2	16.1	18.2	18.2	17.5	16.1	12.5	9.8	6.2	4.8	12.2		Standard error	0.0857687		-1.5	11.8946		-2.5σ--2σ	0	0
3	Iwate	6.7	9.3	12.6	15.8	17.9	16.9	16.3	15.5	11.5	9.8	6.9	5.5	12.1		Median	12.8		-1	12.1886		-2σ--1.5σ	2	0.0425532
4	Miyagi	7.9	10.5	13.5	16.4	18	15.4	15	15.2	11.4	10.2	7.8	6.8	12.3		Mode	12.1		-0.5	12.4826		-1.5σ--1σ	7	0.191489
5	Akita	4.9	7.5	11.4	15.4	17.7	17.8	17.3	17.1	12.6	9.7	5.8	4.1	11.8		Standard deviation	0.588001		0	12.7766		-1σ--0.5σ	8	0.361702
6	Yamagata	5.8	8.3	11.9	15.9	18.2	17.1	17	17.1	12.1	9.6	6.3	4.9	12		Variance	0.345745		0.5	13.0706		-0.5σ-0σ	6	0.489362
7	Fukushima	8	10.5	13.4	16.7	18.3	16.2	16.5	16.6	12	10.3	7.9	6.9	12.8		Kurtosis	-0.966911		1	13.3646		0σ-0.5σ	6	0.617021
8	Ibaraki	9.1	11.3	13.1	15.9	17.6	15.1	15.8	16.6	11.9	10.2	8.5	8	12.8		Skewness	0.149019		1.5	13.6586		0.5σ-1σ	9	0.808511
9	Tochigi	9.1	11.4	13.7	16.1	17.5	14.5	15	15.5	11.4	10.3	8.6	8	12.6		Minimum	11.7		2	13.9526		1σ-1.5σ	6	0.93617
10	Gunma	9.3	11.7	13.9	16.1	17.6	14.5	15.1	15.6	11.3	10.3	8.8	8.2	12.7		Maximum	14		2.5	14.2466		1.5σ-2σ	2	0.978723
11	Saitama	8.9	11.1	12.8	15.5	17.1	14.4	15.2	15.8	11.2	9.8	8.2	7.8	12.3		Sample size	47		3	14.5406		2σ-2.5σ	1	1
12	Chiba	8.6	10.7	12.2	15.2	17.1	14.5	15.8	16.5	11.7	9.8	8	7.6	12.3								2.5σ-3σ	0	1
13	Tokyo	8.7	10.8	12.4	15	16.7	14.2	14.9	15.5	11.1	9.6	8	7.6	12.1								3σ<	0	1
14	Kanagawa	8.8	10.8	12.2	15	16.9	14.4	15.7	16.5	11.5	9.7	8.1	7.7	12.3
15	Niigata	5.1	7.6	10.9	15.6	18	16.6	16.9	17.2	11.9	9.5	6.2	4.6	11.7
16	Toyama	5.6	8.3	11.5	15.7	18.1	16.2	16.5	17.2	12.3	10.1	6.7	5.1	12
17	Ishikawa	5.5	8	11.9	16.3	18.7	16.6	17	18.1	13	10.2	6.8	5	12.3
18	Fukui	5.9	8.2	11.5	15.6	17.8	15.9	16.7	17.5	12.8	10.4	7.2	5.4	12.1
19	Yamanashi	9.4	11.8	13.9	17	18.7	16.5	17.1	17.4	12.6	10.7	8.8	8.3	13.5
20	Nagano	8.6	11.3	14.1	17.4	19.1	17.2	17.5	17.8	12.9	11	8.7	7.7	13.6
21	Gifu	8.3	10.9	13.8	16.4	18	16.3	16.6	17	13	11.1	8.5	7.5	13.1
22	Shizuoka	9.5	11.8	13.2	16	17.7	15.4	16.6	17.5	13	11	9.1	8.6	13.3
23	Aichi	8.9	11.5	14.1	16.4	17.8	15.9	16.6	17.2	13	11.4	9.1	8.1	13.3
24	Mie	8.3	10.4	13	15.8	17.4	15.6	16.6	16.9	12.7	10.8	8.6	7.8	12.8
25	Shiga	7.1	9.1	12	15.6	17.6	15.8	16.6	16.9	12.7	10.6	8	6.7	12.4
26	Kyoto	7.1	8.9	11.5	15.2	17.2	15.5	16.1	16.5	12.3	10.4	7.9	6.7	12.1
27	Osaka	7.5	9.4	12	15.5	17.5	15.7	17	17.1	12.8	10.7	8.2	6.9	12.5
28	Hyogo	7.7	9.6	12	15.6	17.4	15.7	16.8	17	12.8	10.9	8.3	7.2	12.6
29	Nara	7.1	8.9	11.8	15.6	17.6	15.7	17	17.1	12.8	10.8	8.3	6.8	12.5
30	Wakayama	7.8	10	12.6	15.9	17.5	15.8	17.8	17.9	13.4	11.2	8.6	7.4	13
31	Tottori	5.9	8	11.5	15.9	18.4	16.8	17.5	17.6	13	10.7	7.3	5.9	12.4
32	Shimane	5.8	8.1	11.8	16.3	18.8	17.2	17.8	18	13.5	11.2	7.6	5.7	12.7
33	Okayama	8	10.2	12.7	16.3	18.2	16.7	17.3	17.6	13.3	11.4	8.6	7.5	13.2
34	Hiroshima	8	10.2	12.9	16.4	18.3	16.7	17.5	17.8	13.7	11.9	8.9	7.6	13.3
35	Yamaguchi	7.7	10.1	12.9	16.6	18.4	16.8	17.8	18.1	14.2	12.3	9	7.4	13.5
36	Tokushima	8.2	10.5	12.7	16.2	17.8	16.1	17.7	17.8	13	11.1	8.6	7.8	13.1
37	Kagawa	7.9	10.3	13	16.5	18.5	16.9	18.5	18.4	13.5	11.5	8.6	7.5	13.4
38	Ehime	7.9	10.4	13.1	16.6	18.4	16.6	18.4	18.4	13.7	11.8	8.8	7.5	13.5
39	Kochi	10	12.1	14	16.8	17.9	16	18	18.1	14	12.4	10	9.2	14
40	Fukuoka	7.2	9.5	12.2	15.9	17.5	15.6	17	17	13.5	12	8.7	7	12.8
41	Saga	7.6	9.9	12.4	16	17.6	15.4	17.3	17.7	14.1	12.4	9.1	7.3	13.1
42	Nagasaki	7.5	9.8	12.5	15.9	17.6	15.5	17.2	17.8	14.3	12.7	9.1	7.3	13.1
43	Kumamoto	8	10.2	12.5	16	17.3	15.3	17.5	17.6	14.2	12.5	9.2	7.8	13.2
44	Oita	8.2	10.4	12.4	15.9	17.3	15.6	17.5	17.1	13.2	11.5	8.7	7.8	13
45	Miyazaki	10.3	12.1	13.2	16.1	17	15.4	17.9	17.9	13.9	12.4	10	9.5	13.8
46	Kagoshima	8.8	10.6	12.4	15.6	16.8	15.2	17.8	17.9	14.8	12.9	9.8	8.6	13.4
47	Okinawa	8.6	9.6	11.4	14.5	16.1	17.3	20	18.6	16.6	13.8	10.4	9.1	13.8

## Sheet: 5000
Population-weighted mean climatic values derived from mesh climatic data for each prefecture
Monthly mean effective day length at 5000 lx (h/day) summer (Apr-Sep) winter(Oct-Mar)																Year	Basic statistics		-3	9.9329		Section	Frequency	Cumulative %
		Jan	Feb	Mar	Apr	May	Jun	Jul	Aug	Sep	Oct	Nov	Dec	Year					-2.5	9.99138		<-3σ	0	0
1	Hokkaido	7.6	8.9	10.2	11.4	12.2	12.6	12.3	11.6	10.5	9.2	7.7	7	10.1049		Mean	10.2838		-2	10.0499		-3σ--2.5σ	0	0
2	Aomori	7.6	8.8	10.1	11.4	12.2	12.5	12.3	11.6	10.5	9.3	7.9	7.1	10.114		Standard error	0.0170598		-1.5	10.1083		-2.5σ--2σ	2	0.0425532
3	Iwate	8	9	10.2	11.3	12.1	12.3	12.1	11.5	10.3	9.4	8.1	7.4	10.1471		Median	10.3044		-1	10.1668		-2σ--1.5σ	2	0.0851064
4	Miyagi	8.3	9.3	10.3	11.3	12.1	12.1	11.9	11.4	10.3	9.5	8.4	7.9	10.2378		Mode	10.2378		-0.5	10.2253		-1.5σ--1σ	5	0.191489
5	Akita	7.4	8.7	10	11.3	12.1	12.4	12.2	11.7	10.5	9.3	7.8	6.9	10.0307		Standard deviation	0.116956		0	10.2838		-1σ--0.5σ	5	0.297872
6	Yamagata	7.7	8.9	10.1	11.3	12.1	12.2	12.1	11.7	10.4	9.3	8	7.3	10.0973		Variance	0.0136788		0.5	10.3422		-0.5σ-0σ	7	0.446809
7	Fukushima	8.4	9.3	10.3	11.4	12	12.1	12	11.6	10.4	9.5	8.5	8	10.2964		Kurtosis	-0.54383		1	10.4007		0σ-0.5σ	8	0.617021
8	Ibaraki	8.7	9.5	10.3	11.2	11.9	11.9	11.9	11.5	10.3	9.5	8.6	8.3	10.3044		Skewness	-0.39337		1.5	10.4592		0.5σ-1σ	12	0.87234
9	Tochigi	8.7	9.5	10.4	11.3	11.9	11.9	11.8	11.4	10.3	9.5	8.7	8.3	10.3123		Minimum	10.0307		2	10.5177		1σ-1.5σ	4	0.957447
10	Gunma	8.7	9.5	10.4	11.3	11.9	11.8	11.8	11.4	10.3	9.5	8.7	8.4	10.3126		Maximum	10.5041		2.5	10.5762		1.5σ-2σ	2	1
11	Saitama	8.6	9.5	10.3	11.2	11.9	11.8	11.8	11.4	10.3	9.4	8.6	8.3	10.2622		Sample size	47		3	10.6346		2σ-2.5σ	0	1
12	Chiba	8.6	9.4	10.2	11.2	11.8	11.8	11.9	11.5	10.3	9.4	8.6	8.2	10.246								2.5σ-3σ	0	1
13	Tokyo	8.6	9.4	10.2	11.1	11.8	11.8	11.8	11.4	10.2	9.4	8.6	8.2	10.2126								3σ<	0	1
14	Kanagawa	8.6	9.4	10.2	11.1	11.8	11.8	11.8	11.5	10.3	9.4	8.6	8.3	10.2378
15	Niigata	7.6	8.7	10	11.2	12	12.2	12.1	11.6	10.4	9.3	8	7.2	10.0312
16	Toyama	7.8	8.9	10.1	11.2	12	12.1	12	11.6	10.4	9.5	8.2	7.5	10.1142
17	Ishikawa	7.7	8.8	10.1	11.3	12.1	12.1	12	11.7	10.5	9.5	8.2	7.4	10.123
18	Fukui	7.9	8.9	10.1	11.2	11.9	12	12	11.6	10.5	9.5	8.4	7.6	10.1392
19	Yamanashi	8.8	9.6	10.4	11.4	12	12	12	11.6	10.5	9.6	8.8	8.4	10.429
20	Nagano	8.6	9.5	10.4	11.4	12.1	12.2	12.1	11.7	10.5	9.6	8.7	8.2	10.4211
21	Gifu	8.5	9.4	10.4	11.3	11.9	12	11.9	11.6	10.5	9.7	8.7	8.2	10.3463
22	Shizuoka	8.8	9.6	10.3	11.2	11.9	11.9	11.9	11.6	10.5	9.7	8.8	8.5	10.3959
23	Aichi	8.7	9.5	10.4	11.3	11.9	12	11.9	11.6	10.5	9.7	8.8	8.4	10.3962
24	Mie	8.6	9.4	10.3	11.2	11.9	11.9	11.9	11.5	10.5	9.6	8.7	8.3	10.3214
25	Shiga	8.2	9.1	10.1	11.2	11.9	11.9	11.9	11.5	10.5	9.6	8.6	8	10.2137
26	Kyoto	8.3	9.1	10.1	11.1	11.8	11.9	11.9	11.5	10.4	9.6	8.6	8	10.1973
27	Osaka	8.4	9.2	10.1	11.2	11.9	11.9	12	11.6	10.5	9.6	8.7	8.1	10.2721
28	Hyogo	8.4	9.2	10.1	11.2	11.9	11.9	11.9	11.6	10.5	9.6	8.7	8.2	10.2721
29	Nara	8.3	9.1	10.1	11.2	11.9	11.9	11.9	11.6	10.5	9.6	8.7	8.1	10.2474
30	Wakayama	8.5	9.3	10.2	11.2	11.8	11.9	12	11.6	10.6	9.7	8.7	8.3	10.3219
31	Tottori	7.9	8.9	10.1	11.2	12	12.1	12	11.6	10.5	9.6	8.4	7.8	10.1814
32	Shimane	7.9	8.9	10.1	11.3	12	12.1	12.1	11.7	10.6	9.7	8.5	7.7	10.223
33	Okayama	8.5	9.3	10.3	11.3	11.9	12	12	11.6	10.6	9.7	8.7	8.3	10.3553
34	Hiroshima	8.5	9.3	10.3	11.3	11.9	12	12	11.6	10.6	9.8	8.8	8.3	10.3721
35	Yamaguchi	8.4	9.3	10.3	11.3	11.9	12	12	11.7	10.7	9.9	8.8	8.3	10.3888
36	Tokushima	8.6	9.4	10.2	11.2	11.9	11.9	12	11.6	10.5	9.7	8.8	8.3	10.3466
37	Kagawa	8.5	9.4	10.3	11.3	12	12	12.1	11.7	10.6	9.7	8.8	8.3	10.3967
38	Ehime	8.5	9.4	10.3	11.3	11.9	12	12.1	11.7	10.6	9.8	8.8	8.3	10.3967
39	Kochi	8.9	9.7	10.4	11.3	11.9	11.9	12	11.6	10.6	9.9	9.1	8.7	10.5041
40	Fukuoka	8.3	9.2	10.2	11.2	11.8	11.9	11.9	11.5	10.6	9.8	8.8	8.2	10.2885
41	Saga	8.5	9.3	10.2	11.2	11.8	11.8	11.9	11.6	10.7	9.9	8.9	8.3	10.3468
42	Nagasaki	8.4	9.3	10.2	11.2	11.8	11.8	11.9	11.6	10.7	10	8.9	8.3	10.3468
43	Kumamoto	8.6	9.4	10.2	11.2	11.8	11.8	11.9	11.6	10.7	9.9	8.9	8.4	10.3715
44	Oita	8.6	9.4	10.2	11.2	11.8	11.8	11.9	11.5	10.5	9.8	8.8	8.4	10.3299
45	Miyazaki	9	9.7	10.3	11.2	11.7	11.8	11.9	11.6	10.6	9.9	9.1	8.8	10.4707
46	Kagoshima	8.8	9.5	10.2	11.1	11.7	11.7	11.9	11.6	10.7	10	9.1	8.6	10.4132
47	Okinawa	8.9	9.4	10.1	10.9	11.4	11.7	11.9	11.5	10.9	10.2	9.4	9	10.4471
